# Supplementary material for: Integrated 3D Printing of Liquid Metal and Elastomer for Soft Robots and Electronics
Source: Research (Wash D C). 2026 Mar 6;9:1174. doi: 10.34133/research.1174 (PMC12963645; doi:10.34133/research.1174)
Supplement: Supplementary 1 — Supplementary Text Figs. S1 to S13 Tables S1 to S4 Movies S1 to S8 [file research.1174.f1.zip]

Archive with 9 entries (9 files):
- movie s1.mp4
- movie s2.mp4
- movie s3.mp4
- movie s4.mp4
- movie s5.mp4
- movie s6.mp4
- movie s7.mp4
- movie s8.mp4
- supplementary material.docx
